# Supplementary material for: Synergistic effects of anlotinib and DDP on breast cancer: targeting the VEGF/JAK2/STAT3 axis
Source: Front Pharmacol. 2024 Oct 23;15:1494265. doi: 10.3389/fphar.2024.1494265 (PMC11537858; doi:10.3389/fphar.2024.1494265)
Supplement: Supplementary file 3 [file Table1.XLSX]

## Sheet: Sheet1
Table1 Sequence of the primers used to quantify gene expression by qPCR.
gene	fotward(5'-3')	reverse(5'-3')
VEGFA	AGGGCAGAATCATCACGAAGT	AGGGTCTCGATTGGATGGCA
VEGFR1	TTTGCCTGAAATGGTGAGTAAGG	TGGTTTGCTTGAGCTGTGTTC
VEGFR2	GGGATCGAATAATCCTGGGGA	GGTCGCCTTTAAGTGTTTCTGG
JAK2	ATCCACCCAACCATGTCTTCC	ATTCCATGCCGATAGGCTCTG
STAT3	ACCAGCAGTATAGCCGCTTC	GCCACAATCCGGGCAATCT
PI3K	CATCACTTCCTCCTGCTCTAT	CAGTTGTTGGCAATCTTCTTC
AKT	TCCTCCTCAAGAATGATGGCA	GTGCGTTCGATGACAGTGGT
Bax	TCAGGATGCGTCCACCAAGAAG	TGTGTCCACGGCGGCAATCATC
Bcl-2	AGTTATCGGCTTCAGTGGTCT	CTGCCCGCTTCCTAGCTTG
PARP1	CGGAGTCTTCGGATAAGCTCT	TTTCCATCAAACATGGGCGAC
GAPDH	CTGGGCTACACTGAGCACC	AAGTGGTCGTTGAGGGCAATG
